# Supplementary material for: The Relative Validity and Reproducibility of Food Frequency Questionnaires in the China Kadoorie Biobank Study
Source: Nutrients. 2022 Feb 14;14(4):794. doi: 10.3390/nu14040794 (PMC8879142; doi:10.3390/nu14040794)
Supplement: Supplementary file 1 [file nutrients-14-00794-s001.zip]

Archive with 1 entries (1 files):
- nutrients-1576853-supplementary.pdf
